# Supplementary material for: Next-generation sequencing revealed recurrent ZFPM1 mutations in encapsulated papillary carcinoma of the breast
Source: NPJ Precis Oncol. 2021 May 18;5:42. doi: 10.1038/s41698-021-00180-5 (PMC8131604; doi:10.1038/s41698-021-00180-5)
Supplement: Supplementary file 2 — Supplementary Data 1 [file 41698_2021_180_MOESM2_ESM.xlsx]

## Sheet: SHEET1
Supplementary Data 1. Clinicopathologica information and feature of 41 EPCs
Patient No.	Age	Pure EPC/EPC-IC	EPC (Grade and Size)	Invasive Carcinoma (size, histology subtype and grade)	Treatment	Sentinel lymph node status	Axillary lymph nodes status	Recurrence	Follow-up	Sequencing strategy	Prodominent Architecture of EPC	ER	PR	HER2	p63	ck5/6	EGFR	KI67(%)	p53	Mitosis/10 HPF
Patient 01	60	EPC-IC	G1, 11mm	0.5 mm NST, G1	WLE	Positive (1/3)	Negative (0/13)	NA	NA	WES+TS	Papillary	Positive	Positive	1+	Negative	Negative	Negative	4	Negative	4
Patient 02	43	pure EPC	G1, 21mm	ND	WLE	Negative (0/1)	NA	None	62	WES+TS	Papillary	Positive	Positive	1+	Negative	Negative	ND	4	Negative	1
Patient 03	80	EPC-IC	G1, 12mm	1.2mm NST, G1	WLE	NA	NA	None	52	WES+TS	Cribriform	Positive	Positive	1+	Negative	Negative	ND	5	Negative	2
Patient 04	83	EPC-IC	G1, 17mm	1mm, NST, G1	WLE	NA	NA	None	27	WES+TS	Papillary	Positive	Positive	1+	Negative	Negative	Negative	5	Negative	1
Patient 05	80	pure EPC	G1, 25mm	ND	WLE	NA	NA	None	51	WES+TS	Papillary	Positive	Positive	-	Negative	Negative	Negative	10	Positive	2
Patient 06	48	pure EPC	G1, 40mm	ND	WLE	Negative (0/9)	NA	None	41	WES+TS	Papillary	Positive	Positive	1+	Negative	Negative	Negative	8	Negative	3
Patient 07	73	EPC-IC	G2, 35mm	15mm, NST, G1	MRM	NA	Negative (0/18)	None	43	WES+TS	Solid	Positive	Positive	1+	Negative	Negative	Negative	3	Negative	8
Patient 08	69	EPC-IC	G1, 15mm	3mm, NST, G1	WLE	NA	NA	None	50	WES+TS	Papillary	Positive	Positive	-	Negative	Negative	Negative	10	Negative	1
Patient 09	50	pure EPC	G2, 11mm	ND	WLE	Negative (0/8)	NA	None	50	WES+TS	Papillary	Positive	Positive	1+	Negative	Negative	Negative	18	Negative	7
Patient 10	58	EPC-IC	G1, 7mm	2.5mm, NST, G1	SM	Negative (0/2)	NA	None	53	WES+TS	Papillary	Positive	Positive	1+	Negative	Negative	Negative	5	Negative	2
Patient 11	61	EPC-IC	G1, 12mm	3mm, Mucous, G1	WLE	Negative (0/5)	NA	None	54	WES+TS	Papillary	Positive	Positive	1+	Negative	Negative	Negative	2	Negative	1
Patient 12	59	pure EPC	G2, 20mm	ND	SM	Negative (0/3)	NA	None	28	WES+TS	Papillary	Positive	Positive	1+	Negative	Negative	Negative	25	Negative	2
Patient 13	64	pure EPC	G1, 8mm	ND	SM	Negative (0/1)	NA	None	36	WES+TS	Papillary	Positive	Positive	1+	Negative	Negative	Negative	6	Negative	1
Patient 14	67	pure EPC	G1, 8mm	ND	WLE	NA	NA	None	27	WES+TS	Papillary	Positive	Positive	1+	Negative	Negative	Negative	6	Negative	1
Patient 15	72	EPC-IC	G1, 23mm	4mm, NST, G1	WLE	NA	NA	None	11	WES+TS	Papillary	Positive	Positive	-	Negative	Negative	Negative	7	Negative	1
Patient 16	74	pure EPC	G1, 35mm	ND	WLE	NA	NA	None	22	WES+TS	Papillary	Positive	Positive	1+	Negative	Negative	Negative	8	Negative	2
Patient 17	69	pure EPC	G1, 32mm	ND	MRM	NA	Negative (0/13)	None	18	WES+TS	Papillary	Positive	Positive	-	Negative	Negative	Negative	10	Negative	1
Patient 18	56	EPC-IC	G2, 12mm	1.5mm, NST, G1	SM	Negative (0/3)	NA	None	20	WES+TS	Solid	Positive	Negative	-	Negative	Negative	Negative	10	Negative	9
Patient 19	62	EPC-IC	G2, 22mm	3mm, NST, G1	WLE	Negative (0/3)	NA	None	19	WES+TS	Solid	Positive	Positive	1+	Negative	Negative	Negative	7	Negative	3
Patient 20	50	EPC-IC	G1, 10mm	2mm, NST, G1	SM	Negative (0/8)	NA	None	52	WES+TS	Papillary	Positive	Positive	-	Negative	Negative	Negative	5	Negative	4
Patient 21	33	EPC-IC	G2, 17mm	12mm, NST, G1	MRM	NA	Negative (0/18)	None	56	WES+TS	Papillary	Positive	Positive	-	Negative	Negative	Negative	2	Negative	2
Patient 22	70	pure EPC	G1, 18mm	ND	SM	Negative (0/11)	NA	None	27	WES+TS	Cribriform	Positive	Positive	1+	Negative	Negative	Negative	4	Negative	3
Patient 23	78	pure EPC	G1, 22mm	ND	SM	Negative (0/7)	NA	None	24	WES+TS	Papillary	Positive	Positive	-	Negative	Negative	Positive	4	Negative	2
Patient 24	60	EPC-IC	G1, 12mm	6mm, NST, G1	WLE	Negative (0/7)	NA	None	16	WES+TS	Papillary	Positive	Positive	1+	Negative	Negative	Negative	1	Negative	2
Patient 25	71	pure EPC	G1, 21mm	ND	WLE	NA	NA	None	19	WES+TS	Papillary	Positive	Positive	-	Negative	Negative	Negative	8	Negative	2
Patient 26	46	EPC-IC	G1, 9mm	2.5mm, NST, G1	LE	Negative (0/2)	NA	None	49	WES+TS	Papillary	Positive	Positive	-	Negative	Negative	Negative	16	Positive	1
Patient 27	66	pure EPC	G1, 23mm	ND	SM	Negative (0/7)	NA	None	12	TS	Papillary	Positive	Positive	-	Negative	Negative	Negative	3	Negative	3
Patient 28	69	pure EPC	G1, 15mm	ND	SM	Negative (0/2)	NA	None	12	TS	Papillary	Positive	Positive	1+	Negative	Negative	Negative	1	Negative	1
Patient 29	50	pure EPC	G1, 12mm	ND	WLE	Negative (0/4)	NA	None	13	TS	Papillary	Positive	Positive	-	Negative	Negative	Negative	2	Negative	3
Patient 30	80	pure EPC	G1, 6mm	ND	WLE	NA	NA	None	14	TS	Cribriform	Positive	Positive	-	Negative	Negative	Negative	1	Negative	1
Patient 31	48	EPC-IC	G1, 7mm	3mm, NST, G1	SM	Negative (0/3)	NA	None	16	TS	Papillary	Positive	Positive	-	Negative	Negative	ND	2	Negative	1
Patient 32	58	pure EPC	G2, 22mm	ND	MRM	NA	Negative (0/44)	None	37	TS	Cribriform	Positive	Positive	1+	Negative	Negative	Negative	6	Negative	5
Patient 33	46	pure EPC	G1, 20mm	ND	SM	Negative (0/8)	NA	None	51	TS	Papillary	Positive	Positive	-	Negative	Negative	Negative	13	Positive	2
Patient 34	30	pure EPC	G1, 15mm	ND	SM	Negative (0/17)	NA	None	44	TS	Papillary	Positive	Positive	-	Negative	Negative	Negative	5	Negative	1
Patient 35	58	EPC-IC	G1, 18mm	1.5mm, NST, G1	MRM	NA	Negative (0/24)	None	52	TS	Papillary	Positive	Positive	1+	Negative	Negative	Negative	8	Negative	1
Patient 36	70	pure EPC	G1, 6mm	ND	MRM	NA	Negative (0/15)	None	53	TS	Papillary	Positive	Positive	1+	Negative	Negative	ND	5	Negative	1
Patient 37	60	pure EPC	G1, 20mm	ND	MRM	NA	Negative (0/19)	None	44	TS	Cribriform	Positive	Positive	1+	Negative	Negative	Negative	3	Negative	1
Patient 38	65	pure EPC	G2, 25mm	ND	SM	Negative (0/2)	NA	None	38	TS	Cribriform	Positive	Negative	1+	Negative	Negative	Negative	7	Negative	1
Patient 39	53	pure EPC	G1, 21mm	ND	WLE	Negative (0/3)	NA	None	38	TS	Papillary	Positive	Positive	-	Negative	Negative	Negative	12	Negative	5
Patient 40	44	pure EPC	G1, 15mm	ND	SM	Negative (0/1)	NA	None	5	TS	Papillary	Positive	Positive	1+	Negative	Negative	Negative	15	Negative	2
Patient 41	66	pure EPC	G1, 18mm	ND	SM	Negative (0/4）	NA	None	10	TS	Papillary	Positive	Positive	1+	Negative	ND	Negative	25	Negative	2
Abbreviations: CK5/6: cytokeratin 5/6; EGFR: epidermal growth factor receptor; ER: estrogen receptor; G: grade; HER2: human epidermal growth factor receptor; HPF: high-power fields; IC: invasive carcinoma; LE: local excision; MRM: modified radical mastectomy; NA: not available; ND: not defined; NST:no special type; PR: progesterone receptor; SM: simple mastectomy; TS: targeted sequencing; WLE: wi…
