# Supplementary material for: Next-generation sequencing revealed recurrent ZFPM1 mutations in encapsulated papillary carcinoma of the breast
Source: NPJ Precis Oncol. 2021 May 18;5:42. doi: 10.1038/s41698-021-00180-5 (PMC8131604; doi:10.1038/s41698-021-00180-5)
Supplement: Supplementary file 5 — Supplementary Data 4 [file 41698_2021_180_MOESM5_ESM.xlsx]

## Sheet: COSMIC-breast cancer
Supplementary Data 4: ZFPM1 mutations in breast cancer from COSMIC datesets
Gene Name	Sample Name	Sample ID	AA Mutation	CDS Mutation	Primary Tissue	Histology	Histology Subtype 1	Histology Subtype 2	CGP Study	Somatic Status	Sample Type	Zygosity	Genomic Co-ordinates	ER	PR	HER2
ZFPM1	3233	2673927	p.S398N	c.1193G>A	Breast	Carcinoma	Ductal carcinoma	No Special Type	-	Confirmed Somatic	Tumour Sample	Unknown	16:88533151..88533151	NA	NA	NA
ZFPM1	DN14042	2549311	p.V530V	c.1590G>C	Breast	Carcinoma	HER-positive carcinoma	No Special Type	668	Confirmed Somatic	Tumour Sample	Unknown	16:88533548..88533548	NA	NA	NA
ZFPM1	MP1	2628405	p.G850R	c.2548G>C	Breast	Carcinoma	Metaplastic carcinoma	No Special Type	-	Confirmed Somatic	Tumour Sample	Unknown	16:88534506..88534506	-	-	-
ZFPM1	PD11359a	1759791	p.G850fs*>156	c.2548_2552delGGCCT	Breast	Carcinoma	Ductal carcinoma	No Special Type	652	Confirmed Somatic	Unknown	Unknown	16:88534506..88534510	+	+	-
			p.L851P	c.2552T>C	Breast	Carcinoma	Ductal carcinoma	No Special Type	652	Confirmed Somatic	Unknown	Unknown	16:88534510..88534510
ZFPM1	PD11380a	1759854	p.Q404*	c.1210C>T	Breast	Carcinoma	Ductal carcinoma	No Special Type	652	Confirmed Somatic	Unknown	Unknown	16:88533168..88533168	+	+	-
ZFPM1	PD13764a	1908751	p.G348S	c.1042G>A	Breast	Carcinoma	Ductal carcinoma	No Special Type	652	Confirmed Somatic	Unknown	Unknown	16:88532709..88532709	+	+	-
ZFPM1	PD13767a	1908769	p.P759fs*>249	c.2266_2267insC	Breast	Carcinoma	Ductal carcinoma	No Special Type	652	Confirmed Somatic	Unknown	Unknown	16:88534224..88534225	+	+	-
ZFPM1	PD14442a	1954084	p.S733fs*>275	c.2192_2193insC	Breast	Carcinoma	Lobular carcinoma	No Special Type	652	Confirmed Somatic	Tumour Sample	Unknown	16:88534150..88534151	+	+	-
ZFPM1	PD14472a	1954242	p.P759fs*>249	c.2266_2267insC	Breast	Carcinoma	Ductal carcinoma	No Special Type	652	Confirmed Somatic	Tumour Sample	Unknown	16:88534224..88534225	+	+	-
ZFPM1	PD18754a	2049335	p.E471*	c.1411G>T	Breast	Carcinoma	Ductal carcinoma	No Special Type	652	Confirmed Somatic	Unknown	Unknown	16:88533369..88533369	+	+	-
ZFPM1	PD18768a	2051789	p.P759fs*>249	c.2266_2267insC	Breast	Carcinoma	Ductal carcinoma	Papillary	652	Confirmed Somatic	Unknown	Unknown	16:88534224..88534225	+	+	-
ZFPM1	PD9544a	1648701	p.P759fs*>249	c.2266_2267insC	Breast	Carcinoma	Ductal carcinoma	No Special Type	652	Confirmed Somatic	Unknown	Unknown	16:88534224..88534225	+	+	-
ZFPM1	TCGA-E2-A156-01	1900129	p.S601*	c.1802C>A	Breast	Carcinoma	Ductal carcinoma	No Special Type	414	Confirmed Somatic	Tumour Sample	Unknown	16:88533760..88533760	+	+	-
ZFPM1	TCGA-E2-A15L-01	1900145	p.Q154fs*5	c.456_457insC	Breast	Carcinoma	Ductal carcinoma	No Special Type	414	Confirmed Somatic	Tumour Sample	Unknown	16:88526867..88526868	+	+	-
ZFPM1	TCGA-LL-A50Y-01	2187711	p.G184fs*3	c.546delG	Breast	Carcinoma	Ductal carcinoma	No Special Type	414	Confirmed Somatic	Unknown	Unknown	16:88528072..88528072	NA	NA	NA

## Sheet: TCGA-COAD
DNA Change	Type	Consequences	# Affected Cases in Cohort	# Affected Cases Across the GDC	Impact
chr16:g.88532025delTG	Deletion	Frameshift ZFPM1 C246Wfs*135	1 / 34,2.94%	1 / 10,202	VEP: HIGH
chr16:g.88534962G>A	Substitution	Missense ZFPM1 A1002T	1 / 34,2.94%	1 / 10,202	VEP: MODERATE, SIFT: deleterious - score 0, PolyPhen: possibly_damaging - score 0.499
chr16:g.88526892G>A	Substitution	Missense ZFPM1 A161T	1 / 34,2.94%	1 / 10,202	VEP: MODERATE, SIFT: deleterious - score 0.03, PolyPhen: possibly_damaging - score 0.642
chr16:g.88528146C>T	Substitution	Missense ZFPM1 A207V	1 / 34,2.94%	2 / 10,202	VEP: MODERATE, SIFT: tolerated - score 0.5, PolyPhen: benign - score 0.074
chr16:g.88533331C>T	Substitution	Missense ZFPM1 A458V	1 / 34,2.94%	1 / 10,202	VEP: MODERATE, SIFT: tolerated - score 0.18, PolyPhen: benign - score 0.057
chr16:g.88528175G>A	Substitution	Missense ZFPM1 D217N	1 / 34,2.94%	1 / 10,202	VEP: MODERATE, SIFT: deleterious - score 0, PolyPhen: possibly_damaging - score 0.845
chr16:g.88526889G>A	Substitution	Missense ZFPM1 E160K	1 / 34,2.94%	1 / 10,202	VEP: MODERATE, SIFT: tolerated - score 0.06, PolyPhen: benign - score 0.079
chr16:g.88533403G>T	Substitution	Missense ZFPM1 G482V	1 / 34,2.94%	1 / 10,202	VEP: MODERATE, SIFT: tolerated - score 0.13, PolyPhen: benign - score 0.115
chr16:g.88533750C>A	Substitution	Missense ZFPM1 L598I	1 / 34,2.94%	1 / 10,202	VEP: MODERATE, SIFT: deleterious - score 0, PolyPhen: probably_damaging - score 0.999
chr16:g.88514423G>A	Substitution	Missense ZFPM1 R102H	1 / 34,2.94%	1 / 10,202	VEP: MODERATE, SIFT: tolerated - score 0.16, PolyPhen: benign - score 0.019
chr16:g.88532677G>A	Substitution	Missense ZFPM1 R337Q	1 / 34,2.94%	1 / 10,202	VEP: MODERATE, SIFT: deleterious - score 0, PolyPhen: possibly_damaging - score 0.682
chr16:g.88533206G>A	Substitution	Synonymous ZFPM1 A416A	1 / 34,2.94%	1 / 10,202	VEP: LOW
chr16:g.88526843C>T	Substitution	Synonymous ZFPM1 D144D	1 / 34,2.94%	1 / 10,202	VEP: LOW
chr16:g.88528036C>T	Substitution	Synonymous ZFPM1 D170D	1 / 34,2.94%	2 / 10,202	VEP: LOW
chr16:g.88534847C>T	Substitution	Synonymous ZFPM1 G963G	1 / 34,2.94%	1 / 10,202	VEP: LOW
chr16:g.88534860C>T	Substitution	Synonymous ZFPM1 L968L	1 / 34,2.94%	1 / 10,202	VEP: LOW
chr16:g.88532159C>T	Substitution	Synonymous ZFPM1 R290R	1 / 34,2.94%	2 / 10,202	VEP: LOW

## Sheet: TCGA-STAD
DNA Change	Type	Consequences	# Affected Cases in Cohort	# Affected Cases Across the GDC	Impact
chr16:g.88535002C>T	Substitution	3 Prime UTR ZFPM1	2 / 40,5.00%	2 / 10,202	VEP: MODIFIER
chr16:g.88535032delG	Deletion	3 Prime UTR ZFPM1	1 / 40,2.50%	1 / 10,202	VEP: MODIFIER
chr16:g.88533567delC	Deletion	Frameshift ZFPM1 A539Pfs*259	1 / 40,2.50%	1 / 10,202	VEP: HIGH
chr16:g.88534791delC	Deletion	Frameshift ZFPM1 P946Rfs*60	1 / 40,2.50%	1 / 10,202	VEP: HIGH
chr16:g.88534803delC	Deletion	Frameshift ZFPM1 S951Pfs*55	1 / 40,2.50%	1 / 10,202	VEP: HIGH
chr16:g.88532855A>G	Substitution	Missense ZFPM1 N370S	1 / 40,2.50%	1 / 10,202	VEP: MODERATE, SIFT: tolerated - score 0.53, PolyPhen: benign - score 0.074
chr16:g.88534365C>T	Substitution	Missense ZFPM1 R803C	1 / 40,2.50%	1 / 10,202	VEP: MODERATE, SIFT: tolerated - score 0.11, PolyPhen: possibly_damaging - score 0.689
chr16:g.88533785G>A	Substitution	Synonymous ZFPM1 A609A	1 / 40,2.50%	1 / 10,202	VEP: LOW
chr16:g.88532012C>T	Substitution	Synonymous ZFPM1 F241F	1 / 40,2.50%	1 / 10,202	VEP: LOW
chr16:g.88533686C>T	Substitution	Synonymous ZFPM1 G576G	1 / 40,2.50%	1 / 10,202	VEP: LOW
chr16:g.88532898G>A	Substitution	Synonymous ZFPM1 S384S	1 / 40,2.50%	1 / 10,202	VEP: LOW
chr16:g.88532696G>T	Substitution	Synonymous ZFPM1 T343T	1 / 40,2.50%	1 / 10,202	VEP: LOW
chr16:g.88532702G>A	Substitution	Synonymous ZFPM1 T345T	1 / 40,2.50%	2 / 10,202	VEP: LOW

## Sheet: TCGA-UCEC
DNA Change	Type	Consequences	# Affected Cases in Cohort	# Affected Cases Across the GDC	Impact
chr16:g.88534980G>A	Substitution	3 Prime UTR ZFPM1	1 / 42,2.38%	1 / 10,202	VEP: MODIFIER
chr16:g.88526821C>T	Substitution	Missense ZFPM1 A137V	1 / 42,2.38%	1 / 10,202	VEP: MODERATE, SIFT: tolerated - score 0.23, PolyPhen: benign - score 0.119
chr16:g.88532154G>A	Substitution	Missense ZFPM1 E289K	1 / 42,2.38%	1 / 10,202	VEP: MODERATE, SIFT: deleterious - score 0, PolyPhen: probably_damaging - score 0.969
chr16:g.88528232A>G	Substitution	Missense ZFPM1 I236V	1 / 42,2.38%	1 / 10,202	VEP: MODERATE, SIFT: tolerated - score 1, PolyPhen: benign - score 0.014
chr16:g.88528091C>A	Substitution	Missense ZFPM1 L189I	1 / 42,2.38%	1 / 10,202	VEP: MODERATE, SIFT: tolerated - score 0.13, PolyPhen: benign - score 0.343
chr16:g.88528128C>A	Substitution	Missense ZFPM1 P201H	1 / 42,2.38%	1 / 10,202	VEP: MODERATE, SIFT: deleterious - score 0.01, PolyPhen: probably_damaging - score 0.912
chr16:g.88532929C>T	Substitution	Missense ZFPM1 P395S	1 / 42,2.38%	1 / 10,202	VEP: MODERATE, SIFT: tolerated - score 0.22, PolyPhen: benign - score 0.131
chr16:g.88489049C>T	Substitution	Missense ZFPM1 P55L	1 / 42,2.38%	1 / 10,202	VEP: MODERATE, SIFT: tolerated - score 0.28, PolyPhen: benign - score 0.007
chr16:g.88532040C>T	Substitution	Missense ZFPM1 R251C	1 / 42,2.38%	1 / 10,202	VEP: MODERATE, SIFT: deleterious - score 0, PolyPhen: probably_damaging - score 0.996
chr16:g.88532198C>A	Substitution	Missense ZFPM1 S303R	1 / 42,2.38%	1 / 10,202	VEP: MODERATE, SIFT: deleterious - score 0, PolyPhen: probably_damaging - score 0.942
chr16:g.88526901G>T	Substitution	Stop Gained ZFPM1 E164*	1 / 42,2.38%	1 / 10,202	VEP: HIGH
chr16:g.88528072G>A	Substitution	Synonymous ZFPM1 A182A	1 / 42,2.38%	1 / 10,202	VEP: LOW
chr16:g.88528036C>T	Substitution	Synonymous ZFPM1 D170D	1 / 42,2.38%	2 / 10,202	VEP: LOW
chr16:g.88532126C>T	Substitution	Synonymous ZFPM1 D279D	1 / 42,2.38%	1 / 10,202	VEP: LOW
chr16:g.88532703C>T	Substitution	Synonymous ZFPM1 L346L	1 / 42,2.38%	1 / 10,202	VEP: LOW
chr16:g.88532159C>T	Substitution	Synonymous ZFPM1 R290R	1 / 42,2.38%	2 / 10,202	VEP: LOW
chr16:g.88528225C>T	Substitution	Synonymous ZFPM1 T233T	1 / 42,2.38%	1 / 10,202	VEP: LOW
chr16:g.88532039C>T	Substitution	Synonymous ZFPM1 Y250Y	1 / 42,2.38%	1 / 10,202	VEP: LOW

## Sheet: TCGA-BRCA
DNA Change	Type	Consequences	# Affected Cases in Cohort	# Affected Cases Across the GDC	Impact
chr16:g.88526867_88526868insC	Insertion	Frameshift ZFPM1 Q154Pfs*5	1 / 3,33.33%	1 / 10,202	VEP: HIGH
chr16:g.88489057C>T	Substitution	Missense ZFPM1 P58S	1 / 3,33.33%	1 / 10,202	VEP: MODERATE, SIFT: tolerated - score 0.16, PolyPhen: benign - score 0.008
chr16:g.88528072delG	Deletion	Frameshift ZFPM1 G184Dfs*3	1 / 3,33.33%	1 / 10,202	VEP: HIGH
